# Supplementary material for: Local Health Department COVID-19 Vaccination Efforts and Associated Outcomes: Evidence from Jefferson County, Kentucky
Source: Vaccines (Basel). 2025 Aug 26;13(9):901. doi: 10.3390/vaccines13090901 (PMC12474317; doi:10.3390/vaccines13090901)
Supplement: Supplementary file 1 [file vaccines-13-00901-s001.zip]

Archive with 1 entries (1 files):
- vaccines-3742020-supplementary.pdf
